# Supplementary material for: Influence of the use of an adhesive connection on the joint strength of modular hip endoprostheses
Source: PLoS One. 2024 Nov 18;19(11):e0313964. doi: 10.1371/journal.pone.0313964 (PMC11573162; doi:10.1371/journal.pone.0313964)
Supplement: S2 Data — (XLSX) [file pone.0313964.s003.xlsx]

## Sheet: Außen
Innenkonus	Konuswinkel	Stirndurchmesser	Konusform	Enddurchmesser			Deviation
K1_1	5.7649	15.234	0.0067	12.4072			0.0949	0.354		0.3328
K1_2	5.7724	15.2054	0.0089	12.3749			0.1024	0.3254		0.3651
K1_3	5.7814	15.2008	0.0075	12.3658			0.1114	0.3208		0.3742
K1_4	5.7881	15.1905	0.0154	12.3522			0.1181	0.3105		0.3878
K2_1	5.808	15.1981	0.0081	12.3501			0.138	0.3181		0.3899
K2_2	5.7688	15.2018	0.0073	12.3731			0.0988	0.3218		0.3669
K2_3	5.8137	15.1914	0.0105	12.3405			0.1437	0.3114		0.3995
K2_4	5.7686	15.1855	0.0076	12.3569			0.0986	0.3055		0.3831
K3_1	5.7701	15.1851	0.0092	12.3557			0.1001	0.3051		0.3843
K3_2	5.7629	15.2273	0.0098	12.4016			0.0929	0.3473		0.3384
K3_3	5.7766	15.225	0.0076	12.3925			0.1066	0.345		0.3475
K3_4	5.771	15.219	0.0067	12.3892			0.101	0.339		0.3508
K4_1	5.7822	15.2177	0.01	12.3824			0.1122	0.3377		0.3576
K4_2	5.7868	15.2169	0.0092	12.3793			0.1168	0.3369		0.3607
K4_3	5.7732	15.2081	0.0093	12.3772			0.1032	0.3281		0.3628
K4_4	5.7804	15.2033	0.0069	12.3688			0.1104	0.3233		0.3712
K5_1	5.7761	15.2055	0.007	12.3732			0.1061	0.3255		0.3668
K5_2	5.7682	15.2	0.007	12.3716			0.0982	0.32		0.3684
K5_3	5.7661	15.1969	0.007	12.3695			0.0961	0.3169		0.3705
K5_4	5.7652	15.1913	0.0066	12.3643			0.0952	0.3113		0.3757
K6_1	5.7782	15.2372	0.0096	12.4039			0.1082	0.3572		0.3361
K6_2	5.7793	15.232	0.008	12.3981			0.1093	0.352		0.3419
K6_3	5.7605	15.2167	0.0078	12.3921			0.0905	0.3367		0.3479
K6_4	5.7721	15.2135	0.0091	12.3831			0.1021	0.3335		0.3569
K7_1	5.7911	15.214	0.0104	12.3743			0.1211	0.334		0.3657
K7_2	5.7618	15.1992	0.0095	12.3739			0.0918	0.3192		0.3661
K7_3	5.7674	15.1955	0.0065	12.3675			0.0974	0.3155		0.3725
K7_4	5.876	15.1999	0.02	12.3182			0.206	0.3199		0.4218
	5.77968	15.2076	0.0089	12.3735			0.109682	0.327557		0.366532
							0.0223194	0.0143902		0.0194497

## Sheet: Innen
Außenkonus	Hauptdurchmesser	Enddurchmesser	Konuswinkel	Länge							Deviations	Enddurchmesser	Winkel	Länge
K1_1	14.8409	12.6149	5.6779	11.1942						0.169125	0.0391	0.1251	0.0079	0.0258		0.2628	0.012425	0.019925
K1_2	14.6565	12.4218	5.6902	11.2141							0.2235	0.3182	0.0202	0.0059
K1_3	14.649	12.4118	5.6806	11.2455							0.231	0.3282	0.0106	0.0255
K1_4	14.6971	12.4603	5.681	11.2425							0.1829	0.2797	0.011	0.0225
K2_1	14.9547	12.7167	5.6929	11.2246				12.7643		0.121325	0.0747	0.0233	0.0229	0.0046		0.0359	0.0214	0.00405
K2_2	15.0163	12.7812	5.6889	11.2186							0.1363	0.0412	0.0189	0.0014
K2_3	15.0036	12.7649	5.6944	11.2255							0.1236	0.0249	0.0244	0.0055
K2_4	15.0307	12.7942	5.6894	11.2247							0.1507	0.0542	0.0194	0.0047
K3_1	14.8331	12.6043	5.6788	11.2067						0.064775	0.0469	0.1357	0.0088	0.0133		0.083925	0.0072	0.043225
K3_2	14.7939	12.5694	5.678	11.1867							0.0861	0.1706	0.008	0.0333
K3_3	14.9434	12.7375	5.6761	11.0971							0.0634	0.0025	0.0061	0.1229
K3_4	14.9427	12.7131	5.6759	11.2166							0.0627	0.0269	0.0059	0.0034
K4_1	14.9649	12.7112	5.7045	11.2806						0.348425	0.0849	0.0288	0.0345	0.0606		0.302825	0.0278	0.054625
K4_2	14.9987	12.7366	5.7074	11.3171							0.1187	0.0034	0.0374	0.0971
K4_3	13.8179	11.5823	5.6909	11.2166							1.0621	1.1577	0.0209	0.0034
K4_4	15.008	12.7614	5.6884	11.2774							0.128	0.0214	0.0184	0.0574
K5_1	14.7489	12.5174	5.6705	11.2368						0.1423	0.1311	0.2226	0.0005	0.0168		0.196475	0.0226	0.038525
K5_2	14.9719	12.7295	5.6951	11.2423							0.0919	0.0105	0.0251	0.0223
K5_3	14.5864	12.3514	5.7105	11.1754	14.6401	12.4234	5.6931	11.1234			0.2936	0.3886	0.0405	0.0446
K5_4	14.8274	12.5758	5.6943	11.2904							0.0526	0.1642	0.0243	0.0704
K6_1	14.5613	12.3106	5.6974	11.2796						0.2483	0.3187	0.4294	0.0274	0.0596		0.3491	0.0261	0.0253
K6_2	14.6804	12.4411	5.6905	11.2362							0.1996	0.2989	0.0205	0.0162
K6_3	14.6734	12.4367	5.6971	11.2101							0.2066	0.3033	0.0271	0.0099
K6_4	14.6117	12.3752	5.6994	11.2045							0.2683	0.3648	0.0294	0.0155
K7_1	14.7446	12.5013	5.6832	11.2708	14.7605	12.517	5.6939	11.2505		0.200575	0.1354	0.2387	0.0132	0.0508		0.3039	0.01625	0.045
K7_2	14.6672	12.4192	5.6789	11.303	14.712	12.466	5.6888	11.2734			0.2128	0.3208	0.0089	0.083
K7_3	14.6796	12.438	5.6913	11.2464							0.2004	0.302	0.0213	0.0264
K7_4	14.6263	12.3859	5.6916	11.2398							0.2537	0.3541	0.0216	0.0198
	14.7689	12.5308	5.68911	11.233
											0.184975	0.219275	0.0191107	0.03295
											0.185599	0.227964	0.00984401	0.030925
